# Supplementary material for: Genetic variants of major genes contributing to phosphate and calcium homeostasis and their association with serum parameters in pigs
Source: J Appl Genet. 2018 Jun 22;59(3):325–33. doi: 10.1007/s13353-018-0449-2 (PMC6061000; doi:10.1007/s13353-018-0449-2)
Supplement: Supplementary file 1 — (XLSX 22 kb) [file 13353_2018_449_MOESM1_ESM.xlsx]

## Sheet: Gene details and primers
Manuscript Title:
Genetic variants of major genes contributing to phosphate and calcium homeostasis and their association with serum parameters in pigs
Author List:
Franziska Just, Henry Reyer, Eduard Muráni, Siriluck Ponsuksili, Michael Oster, Klaus Wimmers
Gene details and primers used for sequencing and RFLP genotyping in the tested German Landrace population
Gene	SSC	Reference sequence	Primer sequences (5’-3’)	Product size (bp)	Restriction enzyme	Fragment length (bp)	SNP for association analysis	Other detected SNPs in PCR fragment
CALCR	9	ENSSSCG00000015320					rs81218770
CASR	13	ENSSSCG00000011878	F: TAAAGGAAACAAGTAGCCCCC	986			rs81448439	rs341390964; rs330531145; rs322326599; rs340697944; rs81209275; rs319532263; rs325866979; rs337203245
			R: TAAGTGCTGGCGTAGGCTG
FGF23	5	ENSSSCG00000039492	F: GGATGTGGACAGCGGAGTTT	379			rs710498025	no other variants detected
			R: GGAGTTTGAGGAGGTGGCAG
PTH1R	13	ENSSSCG00000011326	F: GCTATGGTCCGATGGTGTCT	283	MboII	CC: 283	rs330276009	PCR fragment was not sequenced
			R: ACTGTCTCCCACTCCTCCTG			TT: 95+188
SPP1	8	ENSSSCG00000009216	F: GCTACAGTGTTCCCATCCCT	520			rs81214161	rs81214162
			R: TTTTCTCCCACCTCGCTACA
STC1	14	ENSSSCG00000009642	F: ACTTCCCTCTACCGTGTCTTTT	960	XhoI	AA: 960	rs80787827	rs343867285; rs336312815
			R: GGTGGCGAGTCAAGAACTGC			GG: 328 + 632
TRAFD1	14	ENSSSCG00000009886	F: TGCCCAGCACAGTAGGTTAAAG	374	HphI	GG: 374	rs345195312	no other variants detected
			R: GCCCAAAGAGTCTAACTGGTTTC			AA: 79+295
VDR	5	ENSSSCG00000020864	F: GGTCAGCAGCCATCAGGAG	643			rs323540588	novel variant located at chromosome 5:78208165 G>A (forward strand)
			R: TGCCCCCACTTGAGTTTCTC

## Sheet: Sequences for KASP assay design
Manuscript Title:
Genetic variants of major gens contributing to phosphate and calcium homeostasis and their association with serum parameters in pigs
Author List:
Franziska Just, Henry Reyer, Eduard Muráni, Siriluck Ponsuksili, Michael Oster, Klaus Wimmers
Sequences for KASP assay design in the tested German Landrace population
Gene	Reference SNP ID	Sequence (5’-3’)
CALCR	rs81218770	ACCATTGTTTCATCTGTATGCTAAATGAGGGGCTGCATTGAAGCCCTCCACATCTCACAT[S]TCATCTTTGTATCTTCTGCTACTGCCTTTCAGAGATGATCTAGTTTTGGAAAGACAAAA
CASR	rs81448439	TCTCCCTGCTCTGCTGYTTCTCCAGCTCCCTGTTCTTCATCGGGGAGCCCCAGGACTGGACCTGCCGCCT[R]CGCCAGCCGGCCTTTGGCATTAGCTTCGTGCTCTGCATCTCGTGCATCCTGGTGAAAACC
FGF23	rs710498025	CAGGCTTCGTGGTCATAACAGGCGTGATGAGCAGRAGATACCTCTGCATGGACTTA[R]GGGGCAACATTTTTGGATCGGTGAGTTTCCTTTTGTGCTGGATCMTTACYGR
SPP1	rs81214161	ACAGCCAAGAGAAGGACAGTCAGGAGACGAGTCAGCCGGATGACCGCAGTGTGGAAACCCG[M]AGCCAGGAGCAGTCCAAAGAATACACGATCAAGACCTATGATGGGAGCAATGAGCATTCCAATGT
VDR	rs323540588	GGTCAGCAGCCATCAGGAGTGATGGATGGATTCGGAGGTTAGGTGTCCATCTATGTGGGCTGAGGCATGAGGGGAG[Y]GGATCGAACAGGGAGGGGCCCAGCTCAGATCTCCTGTGCCACCCCCACCCCACCCTCTCTGCCCACAGACCGTCC

## Sheet: Sex effects on serum parameters
Manuscript Title:
Genetic variants of major gens contributing to phosphate and calcium homeostasis and their association with serum parameters in pigs
Author List:
Franziska Just, Henry Reyer, Eduard Muráni, Siriluck Ponsuksili, Michael Oster, Klaus Wimmers
Sex effects on serum parameters and body weight in the tested German Landrace population
	Castrates		Males		Females
	LSM1, 2	SE1	LSM	SE	LSM	SE
Inorganic Phosphate (mg/dl)	9.28a	0.1	9.14a,b	0.15	8.82b	0.14
Calcium (mg/dl)	9.93	0.07	9.9	0.1	9.8	0.09
Ca:P ratio	1.08a	0.01	1.10a,b	0.02	1.13b	0.01
Alkaline phosphatase (U/l)	129.59a	3.89	119.22b	5.08	112.52b	4.85
Body weight (kg)	116.62a	0.76	113.73b	1	109.26b	0.96
1 LSM: least square mean; SE: standard error
2 LSM with different superscripts a,b,c differ at p<0.05
